# Supplementary material for: Data on fundus images for vessels segmentation, detection of hypertensive retinopathy, diabetic retinopathy and papilledema
Source: Data Brief. 2020 Feb 24;29:105282. doi: 10.1016/j.dib.2020.105282 (PMC7057153; doi:10.1016/j.dib.2020.105282)
Supplement: Multimedia component 1 [file mmc1.xml]

<?xml version="1.0" encoding="utf-8" standalone="no"?>
<data>
  <datasets>
    <author>engr.taimoorhassan@gmail.com</author>
    <type>1</type>
    <dataset>
      <name>Data on Fundus Images for Vessels Segmentation, Detection of Hypertensive Retinopathy, Diabetic Retinopathy and Papilledema</name>
      <caption />
      <description>We presents a dataset of 100 fundus digital images of retina. The retinal images are taken from Armed Forces Institute of Ophthalmology (AFIO), Rawalpindi, Pakistan and annotated with the help of four expert ophthalmologists for the purpose of computer-aided diagnosis of hypertensive retinopathy, diabetic retinopathy and papilledema. </description>
      <filetype>
        <name />
      </filetype>
      <filesize />
      <source>0</source>
      <sourcename>Original Data</sourcename>
      <access>
        <type>1</type>
        <name>Data available in data repository</name>
        <reponame>Mendeley Data</reponame>
        <PersistentId>doi:10.17632/3csr652p9y.1</PersistentId>
        <deeplinkurl>https://data.mendeley.com/datasets/3csr652p9y/1 </deeplinkurl>
      </access>
    </dataset>
  </datasets>
</data>
